# Supplementary material for: L-RNA aptamer-based CXCL12 inhibition combined with radiotherapy in newly-diagnosed glioblastoma: dose escalation of the phase I/II GLORIA trial
Source: Nat Commun. 2024 May 28;15:4210. doi: 10.1038/s41467-024-48416-9 (PMC11133480; doi:10.1038/s41467-024-48416-9)
Supplement: Supplementary file 5 — Supplementary Data 1 [file 41467_2024_48416_MOESM5_ESM.xlsx]

## Sheet: Complete list
Supplementary Data 1: Complete listing of adverse events
Cohort	Patient ID	Event	System Organ Class	AE due to PD	SAE	CTCAE Grade	DLT	Related to GBM	Related to irradiation	Related to NOX-A12
1	C1-001	Paraesthesia	Nervous system disorders	no	no	Grade 1	no	no	no	yes				AE: adverse event
1	C1-001	Headache	Nervous system disorders	no	no	Grade 1	no	yes	no	yes				PD: progressive disease
1	C1-001	Fatigue	General disorders and administration site conditions	no	no	Grade 1	no	no	yes	no				SAE: serious adverse event
1	C1-001	Dry eye	Eye disorders	no	no	Grade 2	no	no	no	no				CTCAE: Common Terminology Criteria for Adverse Events
1	C1-001	Muscular weakness	Musculoskeletal and connective tissue disorders	no	no	Grade 1	no	no	no	no				DLT: dose-limiting toxicities
1	C1-001	Dizziness	Nervous system disorders	no	no	Grade 1	no	no	yes	no				GBM: glioblastoma
1	C1-001	Fatigue	General disorders and administration site conditions	no	no	Grade 2	no	no	yes	no
1	C1-001	Radiation skin injury	Injury, poisoning and procedural complications	no	no	Grade 1	no	no	yes	no
1	C1-001	Radiation skin injury	Injury, poisoning and procedural complications	no	no	Grade 1	no	no	yes	no
1	C1-001	Radiation skin injury	Injury, poisoning and procedural complications	no	no	Grade 1	no	no	yes	no
1	C1-001	Radiation skin injury	Injury, poisoning and procedural complications	no	no	Grade 1	no	no	yes	no
1	C1-001	Muscular weakness	Musculoskeletal and connective tissue disorders	no	no	Grade 1	no	yes	yes	no
1	C1-001	Partial seizures	Nervous system disorders	no	yes	Grade 3	no	no	yes	yes
1	C1-001	Monoparesis	Nervous system disorders	no	no	Grade 1	no	no	yes	yes
1	C1-001	Pruritus	Skin and subcutaneous tissue disorders	no	no	Grade 1	no	no	no	no
1	C1-001	Dermatitis contact	Skin and subcutaneous tissue disorders	no	no	Grade 1	no	no	no	no
1	C1-001	Logorrhoea	Psychiatric disorders	no	no	Grade 1	no	yes	no	yes
1	C1-001	Haematoma	Vascular disorders	no	no	Grade 1	no	no	no	no
1	C1-001	Haemorrhagic diathesis	Blood and lymphatic system disorders	no	no	Grade 1	no	no	no	no
1	C1-001	Implant site extravasation	General disorders and administration site conditions	no	no	Grade 1	no	no	no	no
1	C1-001	Atypical pneumonia	Infections and infestations	no	yes	Grade 1	no	no	no	no
1	C1-001	Urge incontinence	Renal and urinary disorders	no	no	Grade 1	no	no	no	no
1	C1-001	Cough	Respiratory, thoracic and mediastinal disorders	no	no	Grade 2	no	no	no	no
1	C1-001	Pollakiuria	Renal and urinary disorders	no	no	Grade 2	no	no	no	no
1	C1-001	Anal incontinence	Gastrointestinal disorders	no	no	Grade 1	no	no	no	no
1	C1-001	General physical health deterioration	General disorders and administration site conditions	no	no	Grade 2	no	no	no	no
1	C1-001	Fall	Injury, poisoning and procedural complications	no	no	Grade 1	no	no	no	no
1	C1-001	Radiation necrosis	Injury, poisoning and procedural complications	no	no	Grade 3	no	yes	no	no
1	C1-001	Tremor	Nervous system disorders	no	no	Grade 1	no	yes	no	no
1	C1-001	Hypotension	Vascular disorders	no	no	Grade 2	no	no	no	no
1	C1-001	Disturbance in attention	Nervous system disorders	no	no	Grade 1	no	yes	no	no
1	C1-001	Alopecia	Skin and subcutaneous tissue disorders	no	no	Grade 1	no	no	yes	no
1	C1-001	Insomnia	Psychiatric disorders	no	no	Grade 1	no	no	no	no
1	C1-001	Influenza like illness	General disorders and administration site conditions	no	no	Grade 1	no	no	no	no
1	C1-001	Disease progression	General disorders and administration site conditions	yes	yes	Grade 3	no	yes	no	no
1	C1-001	Pyrexia	General disorders and administration site conditions	no	no	Grade 1	no	no	no	no
1	C1-001	Psychomotor hyperactivity	Nervous system disorders	no	no	Grade 1	no	no	no	no
1	C1-001	Vision blurred	Eye disorders	no	no	Grade 2	no	no	no	no
1	C1-001	Psychomotor hyperactivity	Nervous system disorders	no	yes	Grade 3	no	no	no	no
1	C1-001	Psychomotor hyperactivity	Nervous system disorders	no	no	Grade 2	no	no	no	no
1	C1-001	Cough	Respiratory, thoracic and mediastinal disorders	no	no	Grade 1	no	no	no	no
1	C1-002	Seizure	Nervous system disorders	no	yes	Grade 3	no	yes	no	no
1	C1-002	Pyrexia	General disorders and administration site conditions	no	no	Grade 1	no	no	no	no
1	C1-002	Seizure	Nervous system disorders	no	yes	Grade 3	no	yes	no	no
1	C1-002	Alopecia	Skin and subcutaneous tissue disorders	no	no	Grade 1	no	no	yes	no
1	C1-002	Fatigue	General disorders and administration site conditions	no	no	Grade 1	no	yes	yes	yes
1	C1-002	Hemiparesis	Nervous system disorders	no	no	Grade 2	no	yes	no	no
1	C1-002	Aphasia	Nervous system disorders	no	no	Grade 2	no	yes	no	no
1	C1-002	Dermatitis contact	Skin and subcutaneous tissue disorders	no	no	Grade 1	no	no	no	no
1	C1-002	Tinnitus	Ear and labyrinth disorders	no	no	Grade 1	no	no	no	no
1	C1-002	Hyperglycaemia	Metabolism and nutrition disorders	no	yes	Grade 3	no	yes	no	no
1	C1-002	Paralysis	Nervous system disorders	no	no	Grade 3	no	yes	no	yes
1	C1-002	Alanine aminotransferase increased	Investigations	no	no	Grade 2	no	no	no	yes
1	C1-002	Fall	Injury, poisoning and procedural complications	no	no	Grade 1	no	no	no	no
1	C1-002	Abdominal pain	Gastrointestinal disorders	no	no	Grade 1	no	no	no	no
1	C1-002	Hypokalaemia	Metabolism and nutrition disorders	no	no	Grade 1	no	no	no	no
1	C1-002	Status epilepticus	Nervous system disorders	yes	yes	Grade 4	no	yes	no	no
1	C1-002	Status epilepticus	Nervous system disorders	yes	yes	Grade 3	no	yes	no	no
1	C1-002	Seizure	Nervous system disorders	yes	yes	Grade 3	no	yes	no	no
1	C1-002	Seizure	Nervous system disorders	yes	yes	Grade 3	no	yes	no	no
1	C1-003	Fatigue	General disorders and administration site conditions	no	no	Grade 1	no	yes	no	no
1	C1-003	Paraesthesia oral	Gastrointestinal disorders	no	no	Grade 1	no	yes	no	no
1	C1-003	Nausea	Gastrointestinal disorders	no	no	Grade 1	no	yes	yes	yes
1	C1-003	Dyspnoea exertional	Respiratory, thoracic and mediastinal disorders	no	no	Grade 1	no	no	no	yes
1	C1-003	Pyrexia	General disorders and administration site conditions	no	no	Grade 1	no	no	no	yes
1	C1-003	Puncture site haemorrhage	General disorders and administration site conditions	no	no	Grade 1	no	no	no	no
1	C1-003	Puncture site swelling	General disorders and administration site conditions	no	no	Grade 1	no	no	no	no
1	C1-003	Puncture site haemorrhage	General disorders and administration site conditions	no	no	Grade 1	no	no	no	no
1	C1-003	Dermatitis contact	Skin and subcutaneous tissue disorders	no	no	Grade 1	no	no	no	no
1	C1-003	Alopecia	Skin and subcutaneous tissue disorders	no	no	Grade 1	no	no	yes	no
1	C1-003	Headache	Nervous system disorders	yes	no	Grade 1	no	yes	no	no
1	C1-003	Tinnitus	Ear and labyrinth disorders	yes	no	Grade 1	no	yes	no	no
1	C1-003	Vertigo	Ear and labyrinth disorders	no	no	Grade 1	no	yes	no	yes
1	C1-003	Sleep disorder	Psychiatric disorders	yes	no	Grade 1	no	yes	no	no
1	C1-003	Fatigue	General disorders and administration site conditions	no	no	Grade 1	no	yes	no	no
1	C1-003	Headache	Nervous system disorders	no	no	Grade 1	no	yes	no	no
1	C1-003	Headache	Nervous system disorders	yes	no	Grade 1	no	yes	no	no
1	C1-003	Dermatitis contact	Skin and subcutaneous tissue disorders	no	no	Grade 1	no	no	no	no
1	C1-003	Vertigo	Ear and labyrinth disorders	no	no	Grade 1	no	no	no	no
1	C1-003	Headache	Nervous system disorders	no	no	Grade 1	no	yes	no	no
1	C1-003	Seizure	Nervous system disorders	yes	yes	Grade 3		yes	no	no
2	C2-001	Dermatitis	Skin and subcutaneous tissue disorders	no	no	Grade 1	no	no	yes	no
2	C2-001	Atrial fibrillation	Cardiac disorders	no	no	Grade 2	no	no	no	no
2	C2-001	Hyponatraemia	Metabolism and nutrition disorders	no	no	Grade 2	no	no	no	no
2	C2-001	Infusion site pain	General disorders and administration site conditions	no	no	Grade 1	no	no	no	no
2	C2-001	Myalgia	Musculoskeletal and connective tissue disorders	yes	no	Grade 2	no	yes	no	no
2	C2-001	Gait disturbance	General disorders and administration site conditions	yes	no	Grade 2	no	yes	no	no
3	C2-001	Hyponatraemia	Metabolism and nutrition disorders	no	no	Grade 2	no	no	no	no
2	C2-002	Catheter site pain	General disorders and administration site conditions	no	no	Grade 2	no	no	no	no
2	C2-002	Scar	Injury, poisoning and procedural complications	no	no	Grade 1	no	no	yes	no
2	C2-002	Alopecia	Skin and subcutaneous tissue disorders	no	no	Grade 1	no	no	yes	no
2	C2-002	Musculoskeletal pain	Musculoskeletal and connective tissue disorders	no	no	Grade 1	no	no	no	no
2	C2-002	Aphasia	Nervous system disorders	no	no	Grade 2	no	yes	yes	no
2	C2-002	Fatigue	General disorders and administration site conditions	no	no	Grade 2	no	yes	yes	no
2	C2-002	Headache	Nervous system disorders	no	no	Grade 1	no	yes	no	no
2	C2-002	Restlessness	Psychiatric disorders	no	no	Grade 1	no	no	no	no
2	C2-002	Rash	Skin and subcutaneous tissue disorders	no	no	Grade 2	no	no	no	no
2	C2-003	Insomnia	Psychiatric disorders	no	no	Grade 2	no	yes	no	no
2	C2-003	Catheter site pain	General disorders and administration site conditions	no	no	Grade 2	no	no	no	no
2	C2-003	Decreased appetite	Metabolism and nutrition disorders	no	no	Grade 2	no	no	no	no
2	C2-003	Restlessness	Psychiatric disorders	no	no	Grade 2	no	yes	no	no
2	C2-003	Dyspnoea	Respiratory, thoracic and mediastinal disorders	no	no	Grade 2	no	no	no	no
2	C2-003	Implant site inflammation	General disorders and administration site conditions	no	no	Grade 1	no	no	no	no
2	C2-003	Headache	Nervous system disorders	no	no	Grade 2	no	yes	yes	no
2	C2-003	Hyperhidrosis	Skin and subcutaneous tissue disorders	no	no	Grade 1	no	no	no	no
2	C2-003	Leukocytosis	Blood and lymphatic system disorders	no	no	Grade 1	no	no	no	yes
2	C2-003	Oral herpes	Infections and infestations	no	no	Grade 2	no	no	no	no
2	C2-003	Oropharyngeal candidiasis	Infections and infestations	no	no	Grade 2	no	no	no	no
2	C2-003	Muscle spasms	Musculoskeletal and connective tissue disorders	no	no	Grade 1	no	no	no	no
2	C2-003	Headache	Nervous system disorders	no	no	Grade 2	no	yes	yes	no
2	C2-003	Headache	Nervous system disorders	no	no	Grade 2	no	yes	no	no
2	C2-003	Implant site inflammation	General disorders and administration site conditions	no	no	Grade 3	no	no	no	no
2	C2-003	Taste disorder	Nervous system disorders	no	no	Grade 2	no	no	no	no
2	C2-003	Decreased appetite	Metabolism and nutrition disorders	no	no	Grade 2	no	no	no	no
2	C2-003	Implant site inflammation	General disorders and administration site conditions	no	no	Grade 3	no	no	no	no
2	C2-003	Dry skin	Skin and subcutaneous tissue disorders	no	no	Grade 2	no	no	no	no
2	C2-003	Implant site inflammation	General disorders and administration site conditions	no	no	Grade 2	no	no	no	no
2	C2-003	Aphasia	Nervous system disorders	yes	no	Grade 2	no	yes	no	no
2	C2-003	Anxiety disorder	Psychiatric disorders	yes	yes	Grade 3	no	yes	no	no
2	C2-003	Depression	Psychiatric disorders	yes	no	Grade 3	no	yes	no	no
2	C2-003	Oral herpes	Infections and infestations	no	no	Grade 2	no	no	no	no
3	C3-001	Alopecia	Skin and subcutaneous tissue disorders	no	no	Grade 1	no	no	yes	no
3	C3-001	Atrioventricular block	Cardiac disorders	no	no	Grade 1	no	yes	no	no
3	C3-001	Papule	Skin and subcutaneous tissue disorders	no	no	Grade 1	no	no	no	no
3	C3-001	Vertigo	Ear and labyrinth disorders	no	no	Grade 1	no	no	no	no
3	C3-001	Musculoskeletal chest pain	Musculoskeletal and connective tissue disorders	no	no	Grade 1	no	no	no	no
3	C3-001	Fatigue	General disorders and administration site conditions	no	no	Grade 1	no	no	no	no
3	C3-001	Fall	Injury, poisoning and procedural complications	no	no	Grade 1	no	no	no	no
3	C3-002	Drug hypersensitivity	Immune system disorders	no	no	Grade 2	no	no	no	no
3	C3-002	Headache	Nervous system disorders	no	no	Grade 2	no	no	yes	no
3	C3-002	Headache	Nervous system disorders	no	no	Grade 2	no	no	yes	no
3	C3-002	Nausea	Gastrointestinal disorders	no	no	Grade 2	no	no	yes	no
3	C3-002	Fatigue	General disorders and administration site conditions	no	no	Grade 2	no	no	yes	no
3	C3-002	Brain edema	Nervous system disorders	no	no	Grade 2	no	no	yes	no
3	C3-002	Alanine aminotransferase increased	Investigations	no	no	Grade 2	no	no	no	yes
3	C3-002	Diverticulitis	Infections and infestations	no	no	Grade 2	no	no	no	no
3	C3-002	Diverticulitis	Infections and infestations	no	yes	Grade 2	no	no	no	no
3	C3-002	Headache	Nervous system disorders	no	yes	Grade 2	no	yes	no	no
3	C3-002	Gamma-glutamyltransferase increased	Investigations	no	no	Grade 3	no	no	no	yes
3	C3-002	Depression	Psychiatric disorders	no	yes	Grade 3	no	yes	no	no
3	C3-002	Diverticulitis	Infections and infestations	no	yes	Grade 2	no	no	no	no
3	C3-002	Disease progression	General disorders and administration site conditions	yes	yes	Grade 3	no	yes	no	no
3	C3-002	Leukocytosis	Blood and lymphatic system disorders	no	no	Grade 1	no	no	no	yes
3	C3-002	Leukocytosis	Blood and lymphatic system disorders	no	no	Grade 1	no	no	no	yes
3	C3-002	Oedema peripheral	General disorders and administration site conditions	no	no	Grade 2	no	no	no	no
3	C3-003	Implant site infection	Infections and infestations	no	no	Grade 3	no	no	no	no
3	C3-003	Procedural pain	Injury, poisoning and procedural complications	no	no	Grade 2	no	no	no	no
3	C3-003	Thrombocytopenia	Blood and lymphatic system disorders	no	no	Grade 3	no	no	no	no
3	C3-003	False positive investigation result	Investigations	no	no	Grade 1	no	no	no	no
3	C3-003	Alopecia	Skin and subcutaneous tissue disorders	no	no	Grade 1	no	no	yes	no
3	C3-003	Dermatitis contact	Skin and subcutaneous tissue disorders	no	no	Grade 1	no	no	no	no
3	C3-003	Alanine aminotransferase increased	Investigations	no	no	Grade 2	no	no	no	no
3	C3-003	Gingival pain	Gastrointestinal disorders	no	no	Grade 2	no	no	no	no
3	C3-003	Dizziness postural	Nervous system disorders	no	no	Grade 2	no	no	no	no
3	C3-003	Monoparesis	Nervous system disorders	yes	no	Grade 2	no	yes	no	no
3	C3-003	Seizure	Nervous system disorders	yes	yes	Grade 3	no	yes	no	no
3	C3-003	Wound	Injury, poisoning and procedural complications	no	no	Grade 1	no	no	no	no
3	C3-004	Quadrantanopia	Nervous system disorders	no	no	Grade 2	no	yes	yes	no
3	C3-004	Aortic valve disease	Cardiac disorders	no	no	Grade 1	no	no	no	no
3	C3-004	Hemiparesis	Nervous system disorders	yes	no	Grade 3	no	yes	no	no
3	C3-004	Hemianopia	Nervous system disorders	yes	no	Grade 3	no	yes	no	no
3	C3-004	Headache	Nervous system disorders	yes	no	Grade 1	no	yes	no	no
3	C3-004	Constipation	Gastrointestinal disorders	no	no	Grade 1	no	no	no	yes
3	C3-004	Hiccups	Respiratory, thoracic and mediastinal disorders	no	no	Grade 2	no	no	no	no
3	C3-004	Constipation	Gastrointestinal disorders	no	no	Grade 1	no	no	no	yes
3	C3-004	Facial paralysis	Nervous system disorders	no	no	Grade 2	no	yes	no	no
3	C3-004	Constipation	Gastrointestinal disorders	no	no	Grade 1	no	no	no	yes
3	C3-004	Sleep disorder	Psychiatric disorders	no	no	Grade 2	no	yes	no	no
3	C3-004	Dyspepsia	Gastrointestinal disorders	no	no	Grade 2	no	no	no	no
3	C3-004	Hyponatraemia	Metabolism and nutrition disorders	no	no	Grade 1	no	no	no	no
3	C3-004	Alanine aminotransferase increased	Investigations	no	no	Grade 2	no	no	no	yes

## Sheet: Summary
System Organ Class	Event	Number
Nervous system disorders		43
	Headache	13
	Seizure	6
	Hemiparesis	2
	Psychomotor hyperactivity	3
	Aphasia	3
	Status epilepticus	2
	Monoparesis	2
	Taste disorder	1
	Facial paralysis	1
	Hemianopia	1
	Dizziness	1
	Brain edema	1
	Dizziness postural	1
	Quadrantanopia	1
	Disturbance in attention	1
	Paraesthesia	1
	Tremor	1
	Paralysis	1
	Partial seizures	1
General disorders and administration site conditions		28
	Fatigue	8
	Implant site inflammation	4
	Pyrexia	3
	Catheter site pain	2
	Influenza like illness	1
	Oedema peripheral	1
	Puncture site haemorrhage	2
	Disease progression	2
	Implant site extravasation	1
	Puncture site swelling	1
	General physical health deterioration	1
	Gait disturbance	1
	Infusion site pain	1
Skin and subcutaneous tissue disorders		17
	Alopecia	6
	Dermatitis contact	5
	Dermatitis	1
	Pruritus	1
	Dry skin	1
	Rash	1
	Hyperhidrosis	1
	Papule	1
Infections and infestations		8
	Implant site infection	1
	Diverticulitis	3
	Oral herpes	2
	Oropharyngeal candidiasis	1
	Atypical pneumonia	1
Gastrointestinal disorders		10
	Constipation	3
	Nausea	2
	Anal incontinence	1
	Abdominal pain	1
	Paraesthesia oral	1
	Dyspepsia	1
	Gingival pain	1
Injury, poisoning and procedural complications		11
	Fall	3
	Radiation skin injury	4
	Wound	1
	Radiation necrosis	1
	Procedural pain	1
	Scar	1
Vascular disorders		2
	Hypotension	1
	Haematoma	1
Musculoskeletal and connective tissue disorders		6
	Muscular weakness	2
	Myalgia	1
	Musculoskeletal pain	1
	Muscle spasms	1
	Musculoskeletal chest pain	1
Psychiatric disorders		10
	Sleep disorder	2
	Restlessness	2
	Depression	2
	Insomnia	2
	Logorrhoea	1
	Anxiety disorder	1
Investigations		6
	Alanine aminotransferase increased	4
	Gamma-glutamyltransferase increased	1
	False positive investigation result	1
Metabolism and nutrition disorders		7
	Hyponatraemia	3
	Decreased appetite	2
	Hypokalaemia	1
	Hyperglycaemia	1
Ear and labyrinth disorders		5
	Vertigo	3
	Tinnitus	2
Blood and lymphatic system disorders		5
	Leukocytosis	3
	Thrombocytopenia	1
	Haemorrhagic diathesis	1
Cardiac disorders		3
	Aortic valve disease	1
	Atrial fibrillation	1
	Atrioventricular block	1
Respiratory, thoracic and mediastinal disorders		5
	Cough	2
	Dyspnoea exertional	1
	Hiccups	1
	Dyspnoea	1
Renal and urinary disorders		2
	Pollakiuria	1
	Urge incontinence	1
Eye disorders		2
	Vision blurred	1
	Dry eye	1
Immune system disorders		1
	Drug hypersensitivity	1
Gross total		171

## Sheet: SAE
				Cohort
System Organ Class	Preferred Term	CTCAE Grade	1	2	3
General disorders and administration site conditions	Disease progression	Grade 3	1		1
Infections and infestations	Atypical pneumonia	Grade 1	1
	Diverticulitis	Grade 2			2
Metabolism and nutrition disorders	Hyperglycaemia	Grade 3	1
Nervous system disorders	Headache	Grade 2			1
	Seizure	Grade 3	5		1
	Status epilepticus	Grade 3	1
	Status epilepticus	Grade 4	1
	Partial seizures	Grade 3	1
	Psychomotor hyperactivity	Grade 3	1
Psychiatric disorders	Anxiety disorder	Grade 3		1
	Depression	Grade 3			1
Gross total			12	1	6
