# Supplementary material for: L-RNA aptamer-based CXCL12 inhibition combined with radiotherapy in newly-diagnosed glioblastoma: dose escalation of the phase I/II GLORIA trial
Source: Nat Commun. 2024 May 28;15:4210. doi: 10.1038/s41467-024-48416-9 (PMC11133480; doi:10.1038/s41467-024-48416-9)
Supplement: Supplementary file 6 — Supplementary Data 2 [file 41467_2024_48416_MOESM6_ESM.xlsx]

## Sheet: TEAEs
Supplementary Data 2: Complete listing of treatment-emergent adverse events per dose level.
System Organ Class	Dose level 1 (200 mg/week NOX-A12)		Dose level 2 (400 mg/week NOX-A12)		Dose level 3 (600 mg/week NOX-A12)
Preferred Term	# of events	# of patients	# of events	# of patients	# of events	# of patients
Nervous system disorders	22	3	7	2	12	3
Headache	5	2	4	2	4	2
Seizure	5	2			1	1
Status epilepticus	2	1
Paraesthesia	1	1
Partial seizures	1	1
Paralysis	1	1
Psychomotor hyperactivity	1	1
Disturbance in attention	1	1
Dizziness	1	1
Hemiparesis	1	1			1	1
Tremor	1	1
Aphasia	1	1	2	2
Monoparesis	1	1			1	1
Hemianopia					1	1
Dizziness postural					1	1
Taste disorder			1	1
Quadrantanopia					1	1
Facial paralysis					1	1
Brain oedema					1	1
General disorders and administration site conditions	13	3	7	3	4	2
Fatigue	4	3	1	1	2	2
Pyrexia	3	3
Puncture site haemorrhage	2	1
Puncture site swelling	1	1
Disease progression	1	1			1	1
General physical health deterioration	1	1
Influenza like illness	1	1
Infusion site pain			1	1
Gait disturbance			1	1
Oedema peripheral					1	1
Implant site inflammation			4	1
Skin and subcutaneous tissue disorders	8	3	5	3	4	2
Dermatitis contact	4	3			1	1
Alopecia	3	3	1	1	2	2
Pruritus	1	1
Dermatitis			1	1
Papule					1	1
Rash			1	1
Hyperhidrosis			1	1
Dry skin			1	1
Injury, poisoning and procedural complications	7	2	1	1	2	2
Radiation skin injury	4	1
Fall	2	2			1	1
Radiation necrosis	1	1
Wound					1	1
Scar			1	1
Ear and labyrinth disorders	4	2			1	1
Vertigo	2	1			1	1
Tinnitus	2	2
Gastrointestinal disorders	3	3			6	3
Anal incontinence	1	1
Nausea	1	1			1	1
Abdominal pain	1	1
Gingival pain					1	1
Dyspepsia					1	1
Constipation					3	1
Psychiatric disorders	3	2	3	2	2	2
Logorrhoea	1	1
Sleep disorder	1	1			1	1
Insomnia	1	1
Depression			1	1	1	1
Anxiety disorder			1	1
Restlessness			1	1
Respiratory, thoracic and mediastinal disorders	3	2	1	1	2	2
Cough	2	1
Dyspnoea exertional	1	1
Hiccups					1	1
Dyspnea					1	1
Dyspnoea			1	1
Eye disorders	2	1
Vision blurred	1	1
Dry eye	1	1
Renal and urinary disorders	2	1
Urge incontinence	1	1
Pollakiuria	1	1
Vascular disorders	2	1
Hypotension	1	1
Haematoma	1	1
Musculoskeletal and connective tissue disorders	2	1	3	3	1	1
Muscular weakness	2	1
Myalgia			1	1
Musculoskeletal pain			1	1
Muscle spasms			1	1
Musculoskeletal chest pain					1	1
Metabolism and nutrition disorders	2	1	3	2	1	1
Hypokalaemia	1	1
Hyperglycaemia	1	1
Hyponatraemia			2	1	1	1
Decreased appetite			1	1
Infections and infestations	1	1	3	1	3	1
Atypical pneumonia	1	1
Oral herpes			2	1
Oropharyngeal candidiasis			1	1
Diverticulitis					3	1
Blood and lymphatic system disorders	1	1	1	1	3	2
Haemorrhagic diathesis	1	1
Thrombocytopenia					1	1
Leukocytosis			1	1	2	1
Investigations	1	1			6	3
Alanine aminotransferase increased	1	1			3	3
Gamma-glutamyltransferase increased					2	2
False positive investigation result					1	1
Cardiac disorders			1	1	2	2
Aortic valve disease					1	1
Atrioventricular block					1	1
Atrial fibrillation			1	1
Total	76	3	35	3	49	4
