# Supplementary material for: L-RNA aptamer-based CXCL12 inhibition combined with radiotherapy in newly-diagnosed glioblastoma: dose escalation of the phase I/II GLORIA trial
Source: Nat Commun. 2024 May 28;15:4210. doi: 10.1038/s41467-024-48416-9 (PMC11133480; doi:10.1038/s41467-024-48416-9)
Supplement: Supplementary file 7 — Supplementary Data 3 [file 41467_2024_48416_MOESM7_ESM.xlsx]

## Sheet: related TEAEs
Supplementary Data 3: Complete listing of treatment-emergent adverse events related to underlying disease and/or irradiation per dose level.
System Organ Class	Dose level 1 (200 mg/week NOX-A12)		Dose level 2 (400 mg/week NOX-A12)		Dose level 3 (600 mg/week NOX-A12)
Preferred Term	# of events	# of patients	# of events	# of patients	# of events	# of patients
Nervous system disorders	15	3	6	2	8	3
Headache	4	1	4	2	2	2
Seizure	5	2			1	1
Aphasia	1	1	2	2
Status epilepticus	2	1
Hemiparesis	1	1			1	1
Disturbance in attention	1	1
Tremor	1	1
Hemianopia					1	1
Monoparesis					1	1
Facial paralysis					1	1
Quadrantanopia					1	1
Psychiatric disorders	1	1	2	1	2	2
Sleep disorder	1	1			1	1
Depression			1	1	1	1
Anxiety disorder			1	1
General disorders and administration site conditions	2	2	2	2	1	1
Disease progression	1	1			1	1
Fatigue	1	1	1	1
Gait disturbance			1	1
Musculoskeletal and connective tissue disorders	1	1	1	1
Myalgia			1	1
Muscular weakness	1	1
Ear and labyrinth disorders	1	1
Tinnitus	1	1
Metabolism and nutrition disorders	1	1
Hyperglycaemia	1	1
Cardiac disorders					1	1
Atrioventricular block					1	1
Injury, poisoning and procedural complications	1	1
Radiation necrosis	1	1
Total	22	3	11	3	12	4
