# Supplementary material for: L-RNA aptamer-based CXCL12 inhibition combined with radiotherapy in newly-diagnosed glioblastoma: dose escalation of the phase I/II GLORIA trial
Source: Nat Commun. 2024 May 28;15:4210. doi: 10.1038/s41467-024-48416-9 (PMC11133480; doi:10.1038/s41467-024-48416-9)
Supplement: Supplementary file 8 — Supplementary Data 4 [file 41467_2024_48416_MOESM8_ESM.xlsx]

## Sheet: Raw Data
Supplementary Data 4: Combined lists of baseline data and calculations. First tab: Clinical baseline data, mIF-derived quantification of cell phenotypes and calculation of EG12 scores. Second tab: MRI imaging results. Third tab: Plasma levels. Fourth tab: NANO scores.
																																									With censored patient							Without censored patient
GLORIA Cohort ID	ECOG	KPS	IDH	MGMT methylation	Resection status	Radiotherapy	Systemic treatment	PFS (days)	PFS (months)	OS (days)	OS (months)		GLORIA Cohort ID	Total cells (n)	Total CXCL12+ cells (n)	Total CXCL12+ cells (%)	CD31+ endothelial cells (n)	CXCL12+ CD31+ endothelial cells (n)	EndothelialCells out of tot cells	Endothelical-CXCL12 score E12 (%)		SMA+ pericytes (n)	CXCL12+ SMA+ pericytes (n)	PericytesCells out of tot cells	Pericyte-score P12 (%)		CD68+ TAMs (n)	CXCL12+ CD68+ TAMs (n)	TAMs out of tot cells	TAM CXCL12 score M12 (%)		GFAP+ GBM cells (n)	CXCL12+ GFAP+ GBM cells (n)	Ki67+ GFAP+ GBM cells (n)	CXCL12+ Ki67+ GFAP+ GBM cells (n)	TumorCells out of tot cells	Tumor-CXCL12 score G12 (%)		GLORIA Cohort ID	E12 % median centered	G12 (%) median centered	EG12 score (%)	low	high		GLORIA Cohort ID	E12 % median centered	G12 (%) median centered	EG12 score (%)
C1-001	0	90	wildtype	no	Incomplete	normofractionated	NOX-A12 200 mg/week	260	8.5	545	17.9		C1-001	22517	2665	11.8355	936	675	4.15686	72.1154		307	114	1.36341	37.1336		1519	375	6.74601	24.6873		14582	1306	3465	304	64.76	8.95625		C1-001	17.8634	-2.88906	7.48718		1		C1-001	18.8896	0	9.44479
C1-002	1	80	wildtype	no	Biopsy	hypofractionated	NOX-A12 200 mg/week	92	3	150	4.9		C1-002	15108	1764	11.6759	496	264	3.28303	53.2258		313	111	2.07175	35.4633		1024	295	6.77787	28.8086		13142	1128	690	179	86.987	8.58317		C1-002	-1.02616	-3.26214	-2.14415	1			C1-002	0	-0.373079	-0.186539
C1-003	0	100	wildtype	no	Incomplete	normofractionated	NOX-A12 200 mg/week	183	6	562	18.4		C1-003	257040	52662	20.4879	15072	8587	5.86368	56.9732		10525	3656	4.09469	34.7363		21159	6063	8.23179	28.6545		70807	13555	7845	1651	27.5471	19.1436		C1-003	2.72123	7.29828	5.00975		1		C1-003	3.74739	10.1873	6.96736
C2-001	0	90	wildtype	no	Incomplete	hypofractionated	NOX-A12 400 mg/week	120	3.9	287	9.4		C2-001	55232	8943	16.1917	4045	2236	7.32365	55.2781		584	305	1.05736	52.226		4373	1292	7.91751	29.5449		17263	3728	583	112	31.2554	21.5953		C2-001	1.02616	9.75001	5.38808		1		C2-001
C2-002	0	90	wildtype	no	Incomplete	normofractionated	NOX-A12 400 mg/week	58	1.9	440	14.4		C2-002	176957	8747	4.94301	5497	2114	3.1064	38.4573		3336	705	1.8852	21.1331		8660	1348	4.89384	15.5658		35912	1036	2088	92	20.2942	2.88483		C2-002	-15.7946	-8.96048	-12.3776	1			C2-002	-14.7685	-6.07142	-10.4199
C2-003	0	90	wildtype	no	Biopsy	normofractionated	NOX-A12 400 mg/week	120	3.9	427	14		C2-003	33556	2870	8.55287	2281	1480	6.79759	64.8838		251	102	0.748003	40.6375		1800	506	5.36417	28.1111		22414	735	475	36	66.7958	3.2792		C2-003	10.6319	-8.56611	1.03287	1			C2-003	11.658	-5.67705	2.99048
C3-001	0	90	wildtype	no	Incomplete	hypofractionated	NOX-A12 600 mg/week	183	6	350	11.5		C3-001	352697	103224	29.267	13137	10175	3.72473	77.453		10573	6242	2.99776	59.0372		72648	35064	20.5979	48.2656		233770	56561	10273	2933	66.2807	24.1951		C3-001	23.201	12.3498	17.7754		1		C3-001	24.2272	15.2389	19.733
C3-002	1	80	wildtype	no	Incomplete	normofractionated	NOX-A12 600 mg/week	71	2.3	144	4.7		C3-002	696044	29530	4.24255	18937	9089	2.72066	47.996		10630	1239	1.5272	11.6557		63365	6685	9.10359	10.55		468237	10242	24986	99	67.2712	2.18735		C3-002	-6.25598	-9.65796	-7.95697	1			C3-002	-5.22982	-6.76889	-5.99936
C3-003	0	90	wildtype	no	Incomplete	normofractionated	NOX-A12 600 mg/week	174	5.7	481	15.8		C3-003	88513	20369	23.0124	6296	3264	7.11308	51.8424		4029	904	4.55187	22.4373		10775	3926	12.1734	36.4362		41246	9512	2028	439	46.5988	23.0616		C3-003	-2.40952	11.2163	4.4034		1		C3-003	-1.38337	14.1054	6.36101
C3-004	1	80	wildtype	no	Incomplete	normofractionated	NOX-A12 600 mg/week	183	6	338	11.1		C3-004	64024	11849	18.5071	6511	3289	10.1696	50.5145		4097	1314	6.39916	32.0722		11341	3279	17.7137	28.9128		22607	3331	830	108	35.3102	14.7344		C3-004	-3.73745	2.88906	-0.424193	1			C3-004	-2.71129	5.77813	1.53342
								censored
Median	0	90	10 wildtype		8 incomplete	3 hypofractionated		174	5.7	388.5	12.75		Total cells analysed GLORIA (n)	1761688					Median (%)	54.252				Median (%)	35.0998				Median (%)	28.7315						Median (%)	11.8453		Median (%)	0	0	2.71814				Median (%)	0	0	2.99048
Min	0	80			2 biopsy	7 normofractioned		58	1.9	144	4.7								SD (%)	11.6408				SD (%)	14.1954				SD (%)	10.3077						SD (%)	8.75971		SD (%)	11.6408	8.75971	8.39843				SD (%)	12.3326	8.70237	8.80804
Max	1	100						260	8.5	562	18.4
SOC cohort	ECOG	KPS	IDH	MGMT methylation	Resection status	Radiotherapy	Systemic treatment	PFS (days)	PFS (months)	OS (days)	OS (months)		SOC cohort	Total cells (n)	Total CXCL12+ cells (n)	Total CXCL12+ cells (%)	CD31+ endothelial cells (n)	CXCL12+ CD31+ endothelial cells (n)	EndothelialCells out of tot cells	Endothelical-CXCL12 score E12 (%)		SMA+ pericytes (n)	CXCL12+ SMA+ pericytes (n)	PericytesCells out of tot cells	Pericyte-score PC12 (%)		CD68+ TAMs (n)	CXCL12+ CD68+ TAMs (n)	TAMs out of tot cells	TAM CXCL12 score M12 (%)		GFAP+ GBM cells (n)	CXCL12+ GFAP+ GBM cells (n)	Ki67+ GFAP+ GBM cells (n)	CXCL12+ Ki67+ GFAP+ GBM cells (n)	TumorCells out of tot cells	Tumor-CXCL12 score G12 (%)		SOC cohort	EC12 % median centered	G12 (%) median centered	EG12 score (%)	low	high
1	0	90	wildtype	no	Incomplete	normofractionated	Temozolomide	38	1.2	212	7		1	626702	49545	7.90567	9909	8488	1.58113	85.6595		25822	8642	4.1203	33.4676		19949	3953	3.18317	19.8155		462292	26214	36853	946	73.7658	5.67044		1	14.2226	-10.4298	1.8964	1
2	0	90	wildtype	no	Incomplete	normofractionated	Temozolomide	187	6.1	288	9.4		2	18395	2234	12.1446	717	550	3.8978	76.7085		463	238	2.51699	51.4039		3971	954	21.5874	24.0242		10167	706	682	59	55.2705	6.94403		2	5.2716	-9.15621	-1.94231	1
3	0	90	wildtype	no	Incomplete	normofractionated	Temozolomide	66	2.2	182	6		3	207100	55025	26.5693	15637	10022	7.55046	64.0916		5902	2779	2.84983	47.0857		17626	7943	8.51086	45.0641		71888	21623	3443	1517	34.7117	30.0787		3	-7.34533	13.9785	3.31658		1
4	0	90	wildtype	no	Incomplete	normofractionated	Temozolomide	218	7.1	245	8		4	425854	326547	76.6805	10176	9019	2.38955	88.6301		5813	3962	1.36502	68.1576		8472	5956	1.98941	70.3022		399353	307435	22038	16132	93.777	76.9833		4	17.1932	60.883	39.0381		1
5	0	90	wildtype	no	Incomplete	normofractionated	Temozolomide	255	8.4	545	17.9		5	745347	35276	4.73283	40096	18550	5.37951	46.264		2437	711	0.326962	29.1752		56854	10597	7.62786	18.639		352342	6033	31081	677	47.2722	1.71226		5	-25.1729	-14.388	-19.7805	1
6	1	80	wildtype	no	Incomplete	normofractionated	Temozolomide	203	6.7	470	15.4		6	362382	91914	25.3638	19994	14787	5.51738	73.9572		8861	4643	2.44521	52.3981		29817	10675	8.22806	35.8017		175886	38996	10759	2230	48.5361	22.1712		6	2.52028	6.07094	4.29561		1
7	0	90	wildtype	no	Biopsy	normofractionated	Temozolomide	71	2.3	190	6.2		7	26129	12215	46.7488	1241	898	4.74951	72.361		252	124	0.964446	49.2063		3036	1992	11.6193	65.6126		15633	8693	898	498	59.8301	55.6067		7	0.924089	39.5065	20.2153		1
8	0	90	wildtype	no	Biopsy	normofractionated	Temozolomide	229	7.5	455	14.9		8	41304	5269	12.7566	1556	1309	3.76719	84.126		168	98	0.40674	58.3333		627	320	1.51801	51.0367		25612	2192	4347	325	62.0085	8.55849		8	12.6891	-7.54175	2.57365		1
9	2	70	wildtype	no	Biopsy	hypofractionated	Temozolomide	19	0.6	290	9.5		9	19152	5443	28.42	1507	681	7.86863	45.1891		278	64	1.45155	23.0216		4277	1994	22.3319	46.6215		9877	2939	361	104	51.5716	29.756		9	-26.2478	13.6558	-6.29602	1
10	0	100	wildtype	no	Biopsy	normofractionated	Temozolomide	202	6.6	328	10.8		10	24894	10382	41.7048	5024	2639	20.1816	52.5279		219	171	0.87973	78.0822		3942	2118	15.8351	53.7291		12180	5707	313	189	48.9275	46.8555		10	-18.909	30.7553	5.92311		1
11	1	80	wildtype	no	Biopsy	normofractionated	Temozolomide	243	8	283	9.3		11	70958	5547	7.8173	2639	1423	3.7191	53.9219		796	196	1.12179	24.6231		4498	1317	6.33896	29.2797		50456	2115	3440	203	71.1069	4.19177		11	-17.515	-11.9085	-14.7117	1
12	0	100	wildtype	no	Biopsy	normofractionated	Temozolomide	78	2.6	363	11.9		12	5292	2231	42.158	380	275	7.18065	72.3684		149	78	2.81557	52.349		2526	1235	47.7324	48.8915		1788	662	29	21	33.7868	37.0246		12	0.931511	20.9244	10.9279		1
13	0	90	wildtype	no	Incomplete	normofractionated	Temozolomide	136	4.5	304	10		13	24011	2719	11.324	1638	1155	6.82187	70.5128		327	104	1.36188	31.8043		2541	377	10.5826	14.8367		12984	931	1197	37	54.0752	7.17036		13	-0.924089	-8.92988	-4.92698	1
17	0	90	wildtype	no	Incomplete	normofractionated	Temozolomide	182	6	632	20.7		17	248000	17379	7.00766	22873	12003	9.22298	52.4767		6571	1248	2.6496	18.9925		13110	1022	5.28629	7.79558		180936	3434	19059	261	72.9581	1.89791		17	-18.9602	-14.2023	-16.5813	1
18	1	80	wildtype	no	Incomplete	normofractionated	Temozolomide	70	2.3	425	13.9		18	100600	12585	12.5099	6314	3279	6.27634	51.9322		1943	464	1.93141	23.8806		6793	1042	6.75249	15.3393		78589	7829	4186	374	78.1203	9.96195		18	-19.5047	-6.13829	-12.8215	1
22	1	80	wildtype	no	Incomplete	normofractionated	none	112	3.7	186	6.1		22	338668	19759	5.83433	13116	3263	3.87282	24.878		3090	517	0.912398	16.7314		42292	5144	12.4877	12.1631		254294	11360	3271	117	75.0865	4.46727		22	-46.5589	-11.633	-29.0959	1
24	2	60	wildtype	no	Biopsy	hypofractionated	Temozolomide	119	3.9	254	8.3		24	13209	962	7.28291	1414	593	10.7048	41.9378		409	110	3.09637	26.8949		1429	361	10.8184	25.2624		5579	65	507	16	42.2364	1.16508		24	-29.4991	-14.9352	-22.2172	1
26	2	70	wildtype	no	Incomplete	hypofractionated	none	95	3.1	95	3.1		26	147500	27914	18.9247	6769	5803	4.58915	85.7291		1073	709	0.727458	66.0764		6608	2093	4.48	31.6737		92181	16944	2523	365	62.4956	18.3812		26	14.2921	2.28099	8.28657		1
27	1	80	wildtype	no	Incomplete	normofractionated	Temozolomide	161	5.3	197	6.5		27	305626	41416	13.5512	20343	13767	6.65617	67.6744		1829	732	0.598444	40.0219		29770	7156	9.74066	24.0376		157295	21737	3345	441	51.4665	13.8193		27	-3.76253	-2.28099	-3.02176	1
48	2	70	wildtype	no	Incomplete	normofractionated	none	83	2.7	136	4.5		48	233124	220811	94.7183	25928	24822	11.122	95.7343		527	458	0.22606	86.907		8183	7838	3.51015	95.7839		198911	189096	14313	13473	85.3241	95.0656		48	24.2974	78.9654	51.6314		1
49	0	90	wildtype	no	Incomplete	normofractionated	Temozolomide	126	4.1	379	12.4		49	124015	77281	62.3158	5505	4355	4.43898	79.1099		3611	2346	2.91174	64.9682		4991	3224	4.02451	64.5963		104420	66012	14423	6163	84.1995	63.2178		49	7.67299	47.1175	27.3953		1
51	2	60	wildtype	no	Incomplete	hypofractionated	none	118	3.9	346	11.3		51	184921	119918	64.8482	19809	18465	10.7121	93.2152		3697	2712	1.99923	73.3568		25620	14223	13.8546	55.5152		119000	73567	13000	10088	64.3518	61.821		51	21.7783	45.7208	33.7495		1
Median	0	90	22 wildtype	22 no	15 incomplete	18 normofractioned	18 temozolomide	122.5	4	289	9.45		Total cells analysed SOC (n)	4293183					Median (%)	71.4369				Median (%)	48.146				Median (%)	33.7377						Median (%)	16.1002		Median (%)	-7.10543e-15	-8.88178e-16	2.23502
Min	0	60			7 biopsy	4 hypofractionated	4 none	19	0.6	95	3.1		Total cells analysed (n)	6054871					SD (%)	18.856				SD (%)	20.7943				SD (%)	22.6886						SD (%)	27.6883		SD (%)	18.856	27.6883	20.6321
Max	2	100						255	8.4	632	20.7		Cells analyzed per sample (n)	189215
[truncated: 2 more columns]

## Sheet: MR Imaging
Patient ID	C1-001	C1-002	C1-003	C2-001	C2-002	C2-003	C3-001	C3-002	C3-003	C3-004
Cohort	1	1	1	2	2	2	3	3	3	3
Best response TL single	-75.4	-2.3	-61.7	-60.5	276.6	-63.7	NA	-92.9	-34.6748	-80.7
Best response TL sum	-65.5	-2.3	-61.7	-30.9	276.6	-28.3	NA	-53.8	-34.7	-57.7
Response yes/no	yes	yes	yes	yes	no	yes	NA	yes	yes	yes
PR	yes	no	yes	no	no	no	NA	yes	no	yes
Best response NTL single	-100	-50	-100	NA	115.8	-19.2	-75.5	-58	-93.2	-100
PR	yes	yes	yes	NA	no	no	yes	yes	yes	yes
Best response NTL sum	185.3	13.4	-50.3	NA	964.8	11.7	-21.7	-58	-56.2	-100
median BR NTL sum	13.4			488.25			-57.1
mean BR NTL sum	49.4667			488.25			-58.975
Best response ADC	77.3	29.2	23.4	32.2	23.3	29	161.8	49.1	-15.2	31
median ADC	29.2			29			40.05
mean ADC	43.3			28.1667			56.675
Best response rCBV	-55.5	-32.1	-3.3	-9	-38.1	2.4	-40.2	-27.8	24	-11.5
median rCBV	-32.1			-9			-19.65
mean rCBV	-30.3			-14.9			-13.875
Best response FTBhigh	-55.3	-54.4	9.3	-24	-54.5	-19.9	-100	-50	-14.7	-26
median rCBV	-54.4			-24			-38
mean rCBV	-33.4667			-32.8			-47.675
	≥ 50% decrease in comparison to baseline for TL,NTL, rCBV and FTBhigh / ≥ 50% increase for ADC
	decrease at any time point
	Partial remission (PR)

## Sheet: Plasma levels
NOX-A12	Days under treatment	DL 1			DL 2			DL 3
		C1-001	C1-002	C1-003	C2-001	C2-002	C2-003	C3-001	C3-002	C3-003	C3-004
	1	0	0	0	0	0	0	0	0	0	0
	2	0.017	0.818	1.18	2.679	1.936	2.476	4.23	3.31	6.205	3.905
	5	0.177	0.952	1.252	3.539	2.235	2.963	5.205	4.068	9.353	4.371
	8	0.357	0.879	1.398	4.118	2.632	3.556	5.52	4.079	9.919	4.595
	22	1.525	2.585	1.811	3.844	2.525	3.863	5.802	5.107	13.884	5.005
	36	1.44	3.534	1.532	3.998	2.659	4.2	5.003	2.519	15.957	4.817
	57	1.551	2.598	1.544	4.206	2.669	4.633	5.24		13.503	5.552
CXCL12	Days under treatment	DL 1			DL 2			DL 3
		C1-001	C1-002	C1-003	C2-001	C2-002	C2-003	C3-001	C3-002	C3-003	C3-004
	1	0	0	0	0	0	0	0	0	0	0
	2	0.025	0.48	0.42	0.842	0.629	0.708	0.212	0.887	0.62	0.558
	5	0.025	0.415	0.644	2.118	1.474	1.535	0.64	1.773	1.61	2.084
	8	0.04	0.225	0.715	2.571	1.656	2.006	0.666	1.999	2.048	2.154
	22	1.002	1.563	0.848	2.189	1.494	1.754	0.623	0.865	2.178	1.071
	36	0.876	2.077	0.776	2.388	1.537	1.499	0.588	0.481	2.335	1.209
	57	0.966	1.642	0.805	2.829	1.562	1.443	0.691		2.54	0.967

## Sheet: NANO scores
	DL 1			DL 2			DL 3
	C1-001	C1-002	C1-003	C2-001	C2-002	C2-003	C3-001	C3-002	C3-003	C3-004
Baseline NANO score	1	4	0	0	1	0	0	4	0	0
