# Supplementary material for: L-RNA aptamer-based CXCL12 inhibition combined with radiotherapy in newly-diagnosed glioblastoma: dose escalation of the phase I/II GLORIA trial
Source: Nat Commun. 2024 May 28;15:4210. doi: 10.1038/s41467-024-48416-9 (PMC11133480; doi:10.1038/s41467-024-48416-9)
Supplement: Supplementary file 9 — Supplementary Data 5 [file 41467_2024_48416_MOESM9_ESM.xlsx]

## Sheet: CycleRun
Supplementary Data 5: Multi-cycle reactions protocol and list of oligonucleotid sequences used for mIF.
	40% led
Cycle	Channel 1	Exposure Time (ms)
1-15	DAPI	20
	65% led
Cycle	Cy3	Oligo	Clone	Company	Ab dilution	Exposure Time (ms)
1	blank	blank	blank		blank	blank
2	SDF1/CXCL12	79	79018	ThermoFisher	1:50	400
3	Ki-67	6	B56	BD Biosciences	1:50	400
4	blank	blank	blank		blank	400
	50% led
Cycle	Cy5	Oligo	Clone	Company	Ab dilution	Exposure Time (ms)
1	blank	blank	blank		blank	blank
2	CD68	70	KP-1	Biolegend	1:100	500
3	α-SMA	44	1A4	ThermoFisher	1:50	650
4	blank	blank	blank		blank	blank
	40% led
Cycle	Cy7	Oligo	Clone	Company	Ab dilution	Exposure Time (ms)
1	blank	blank	blank		blank	blank
2	CD31	68	EP3095	Abcam	1:50	650
3	GFAP	15	2.2B10	Thermo Fisher Scientific	1:50	650
4	blank	blank	blank		blank	650

## Sheet: Antibodies
Marker	Dilution	Supplier	Clone	Company	Cat. Number	RRID
Ki-67	0.01 mg/mL	BD Pharmingen™ Purified Mouse Anti-Ki-67	B56	BD Biosciences	556003	AB_396287
SDF1/CXCL12	0.01 mg/mL	CXCL12 Monoclonal Antibody (79018)	79018	Thermo Fisher	MA5-23759	AB_2608711
α-SMA	0.01 mg/mL	Alpha-Smooth Muscle Actin Monoclonal Antibody (1A4), eBioscience™	1A4	Thermo Fisher	14-9760-82	AB_2572996
CD31	0.01 mg/mL	Anti-CD31 antibody [EP3095] - BSA and Azide free	EP3095	abcam	ab226157
GFAP	0.01 mg/mL	GFAP Monoclonal Antibody (2.2B10)	2.2B10	Thermo Fisher	13-0300	AB_2532994
CD68	0.005 mg/mL	Purified anti-CD68 Antibody	KP-1	BioLegend	916104	AB_2616797

## Sheet: Oligos
Oligo No.	Antibody oligo sequence (5'-3')	Fluorescent oligonucleotide sequences (5'-3')
		ATTO550 (TRITC, Cy3; brightest)	DY647 (Cy5; intermediate)	DY747 (Cy7; least bright)
79	/mal/GCCGGAAGTGGT	/5ATTO550N/ACCACTTCCGGC
6	/mal/TGGATGTGTTACGAT	/5ATTO550N/ATCGTAACACATCCA
70	/mal/AACCAAACTGACCG		/5DY647P1/CGGTCAGTTTGGTT
44	/mal/TCACTACTATTAGTACT		/5DY647P1/AGTACTAATAGTAGTGA
68	/mal/CTTCTTGTGGAACC			/5DY747P1/GGTTCCACAAGAAG
15	/mal/GGTTTCCTCAGACAC			/5DY747P1/GTGTCTGAGGAAACC
