# Supplementary material for: L-RNA aptamer-based CXCL12 inhibition combined with radiotherapy in newly-diagnosed glioblastoma: dose escalation of the phase I/II GLORIA trial
Source: Nat Commun. 2024 May 28;15:4210. doi: 10.1038/s41467-024-48416-9 (PMC11133480; doi:10.1038/s41467-024-48416-9)
Supplement: Supplementary file 10 — Source Data [file 41467_2024_48416_MOESM10_ESM.xlsx]

## Sheet: Fig 2a
NOX-A12	Days under treatment	DL 1			DL 2			DL 3
		C1-001	C1-002	C1-003	C2-001	C2-002	C2-003	C3-001	C3-002	C3-003	C3-004
	1	0	0	0	0	0	0	0	0	0	0
	2	0.017	0.818	1.18	2.679	1.936	2.476	4.23	3.31	6.205	3.905
	5	0.177	0.952	1.252	3.539	2.235	2.963	5.205	4.068	9.353	4.371
	8	0.357	0.879	1.398	4.118	2.632	3.556	5.52	4.079	9.919	4.595
	22	1.525	2.585	1.811	3.844	2.525	3.863	5.802	5.107	13.884	5.005
	36	1.44	3.534	1.532	3.998	2.659	4.2	5.003	2.519	15.957	4.817
	57	1.551	2.598	1.544	4.206	2.669	4.633	5.24		13.503	5.552
CXCL12	Days under treatment	DL 1			DL 2			DL 3
		C1-001	C1-002	C1-003	C2-001	C2-002	C2-003	C3-001	C3-002	C3-003	C3-004
	1	0	0	0	0	0	0	0	0	0	0
	2	0.025	0.48	0.42	0.842	0.629	0.708	0.212	0.887	0.62	0.558
	5	0.025	0.415	0.644	2.118	1.474	1.535	0.64	1.773	1.61	2.084
	8	0.04	0.225	0.715	2.571	1.656	2.006	0.666	1.999	2.048	2.154
	22	1.002	1.563	0.848	2.189	1.494	1.754	0.623	0.865	2.178	1.071
	36	0.876	2.077	0.776	2.388	1.537	1.499	0.588	0.481	2.335	1.209
	57	0.966	1.642	0.805	2.829	1.562	1.443	0.691		2.54	0.967

## Sheet: Fig 2c_d_e_f
	DL 1			DL 2			DL 3
	C1-001	C1-002	C1-003	C2-001	C2-002	C2-003	C3-001	C3-002	C3-003	C3-004
Sum of target lesions	-65.5	-2.32167	-61.6925	-30.9419	276.625	-28.2776	-21.6611	-53.7519	-34.6748	-57.6786
Best non-target lesion	-100	-50	-100	NA	115.779	-19.2308	-75.4516	-58.0367	-93.2119	-100
FTBhigh	-55.3451	-54.409	9.32755	-24.0371	-54.4794	-19.9461	-100	-49.9634	-14.6597	-26.0429
ADC	77.2727	29.2135	23.3645	32.2034	23.3333	29	161.818	49.0741	-15.2318	30.9735

## Sheet: Fig 3d
Total cells		Endothelial		Pericytes		Macrophages		Glioma cells
GLORIA	SOC	GLORIA	SOC	GLORIA	SOC	GLORIA	SOC	GLORIA	SOC
11.8355	7.91	72.1154	85.66	37.1336	33.47	24.6873	19.82	8.95625	5.67
11.6759	12.14	53.2258	76.71	35.4633	51.4	28.8086	24.02	8.58317	6.94
20.4879	26.57	56.9732	64.09	34.7363	47.09	28.6545	45.06	19.1436	30.08
16.1917	76.68	55.2781	88.63	52.226	68.16	29.5449	70.3	21.5953	76.98
4.94301	4.73	38.4573	46.26	21.1331	29.18	15.5658	18.64	2.88483	1.71
8.55287	25.36	64.8838	73.96	40.6375	52.4	28.1111	35.8	3.2792	22.17
29.267	46.75	77.453	72.36	59.0372	49.21	48.2656	65.61	24.1951	55.61
4.24255	12.76	47.996	84.13	11.6557	58.33	10.55	51.04	2.18735	8.56
23.0124	28.42	51.8424	45.19	22.4373	23.02	36.4362	46.62	23.0616	29.76
18.5071	41.7	50.5145	52.53	32.0722	78.08	28.9128	53.73	14.7344	46.86
	7.82		53.92		24.62		29.28		4.19
	42.16		72.37		52.35		48.89		37.02
	11.32		70.51		31.8		14.84		7.17
	7.01		52.48		18.99		7.8		1.9
	12.51		51.93		23.88		15.34		9.96
	5.83		24.88		16.73		12.16		4.47
	7.28		41.94		26.89		25.26		1.17
	18.92		85.73		66.08		31.67		18.38
	13.55		67.67		40.02		24.04		13.82
	94.72		95.73		86.91		95.78		95.07
	62.32		79.11		64.97		64.6		63.22
	64.85		93.22		73.36		55.52		61.82

## Sheet: Fig 3e
GLORIA				SOC
ID	CXCL12+ cells (%)	PFS		ID	CXCL12+ cells (%)	PFS
C1-001	11.8355	260		1	7.91	38
C1-002	11.6759	92		2	12.14	187
C1-003	20.4879	183		3	26.57	66
C2-002	4.94301	58		4	76.68	218
C2-003	8.55287	120		5	4.73	255
C3-001	29.267	183		6	25.36	203
C3-002	4.24255	71		7	46.75	71
C3-003	23.0124	174		8	12.76	229
C3-004	18.5071	183		9	28.42	19
				10	41.7	202
				11	7.82	243
				12	42.16	78
				13	11.32	136
				17	7.01	182
				18	12.51	70
				22	5.83	112
				24	7.28	119
				26	18.92	95
				27	13.55	161
				48	94.72	83
				49	62.32	126
				51	64.85	118

## Sheet: Fig 3f
GLORIA							SOC
ID	E12	P12	M12	G12	PFS		ID	E12	P12	M12	G12	PFS
C1-001	72.1154	37.1336	24.6873	8.95625	260		1	85.66	33.47	19.82	5.67	38
C1-002	53.2258	35.4633	28.8086	8.58317	92		2	76.71	51.4	24.02	6.94	187
C1-003	56.9732	34.7363	28.6545	19.1436	183		3	64.09	47.09	45.06	30.08	66
C2-002	38.4573	21.1331	15.5658	2.88483	58		4	88.63	68.16	70.3	76.98	218
C2-003	64.8838	40.6375	28.1111	3.2792	120		5	46.26	29.18	18.64	1.71	255
C3-001	77.453	59.0372	48.2656	24.1951	183		6	73.96	52.4	35.8	22.17	203
C3-002	47.996	11.6557	10.55	2.18735	71		7	72.36	49.21	65.61	55.61	71
C3-003	51.8424	22.4373	36.4362	23.0616	174		8	84.13	58.33	51.04	8.56	229
C3-004	50.5145	32.0722	28.9128	14.7344	183		9	45.19	23.02	46.62	29.76	19
							10	52.53	78.08	53.73	46.86	202
							11	53.92	24.62	29.28	4.19	243
							12	72.37	52.35	48.89	37.02	78
							13	70.51	31.8	14.84	7.17	136
							17	52.48	18.99	7.8	1.9	182
							18	51.93	23.88	15.34	9.96	70
							22	24.88	16.73	12.16	4.47	112
							24	41.94	26.89	25.26	1.17	119
							26	85.73	66.08	31.67	18.38	95
							27	67.67	40.02	24.04	13.82	161
							48	95.73	86.91	95.78	95.07	83
							49	79.11	64.97	64.6	63.22	126
							51	93.22	73.36	55.52	61.82	118

## Sheet: Fig 4a
GLORIA	EG12	PFS
C1-001	9.44479	260
C1-002	-0.186539	92
C1-003	6.96736	183
C2-002	-10.4199	58
C2-003	2.99048	120
C3-001	19.733	183
C3-002	-5.99936	71
C3-003	6.36101	174
C3-004	1.53342	183

## Sheet: Fig 4b
SOC	EG12	PFS
1	1.9	38
2	-1.94	187
3	3.32	66
4	39.04	218
5	-19.78	255
6	4.3	203
7	20.22	71
8	2.57	229
9	-6.3	19
10	5.92	202
11	-14.71	243
12	10.93	78
13	-4.93	136
17	-16.58	182
18	-12.82	70
22	-29.1	112
24	-22.22	119
26	8.29	95
27	-3.02	161
48	51.63	83
49	27.4	126
51	33.75	118

## Sheet: Fig 4c
GLORIA	PFS	Low	High
C1-001	260		1
C1-002	92	1
C1-003	183		1
C2-001	120		0
C2-002	58	1
C2-003	120	1
C3-001	183		1
C3-002	71	1
C3-003	174		1
C3-004	183	1

## Sheet: Fig 4d
GLORIA	OS	Low	High
C1-001	545		1
C1-002	150	1
C1-003	562		1
C2-001	287		1
C2-002	440	1
C2-003	427	1
C3-001	350		1
C3-002	144	1
C3-003	481		1
C3-004	338	1

## Sheet: Fig 4e
SOC	PFS	Low	High
1	38	1
2	187	1
3	66		1
4	218		1
5	255	1
6	203		1
7	71		1
8	229		1
9	19	1
10	202		1
11	243	1
12	78		1
13	136	1
17	182	1
18	70	1
22	112	1
24	119	1
26	95		1
27	161	1
48	83		1
49	126		1
51	118		1

[truncated: 6 more sheets: Fig 4f, Suppl Fig 2, Suppl Fig 3, Suppl Fig 4, Suppl Fig 8a, Suppl Fig 8b]
